# Supplementary material for: Immune Cell Infiltrates and Neutrophil-to-Lymphocyte Ratio in Relation to Response to Chemotherapy and Prognosis in Laryngeal and Hypopharyngeal Squamous Cell Carcinomas
Source: Cancers (Basel). 2021 Apr 25;13(9):2079. doi: 10.3390/cancers13092079 (PMC8123315; doi:10.3390/cancers13092079)
Supplement: Supplementary file 1 [file cancers-13-02079-s001.zip]

Archive with 1 entries (1 files):
- cancers-1170820-supplementary.pdf
